# Supplementary material for: The adaptation of colorectal cancer cells when forming metastases in the liver: expression of associated genes and pathways in a mouse model
Source: BMC Cancer. 2017 May 19;17:342. doi: 10.1186/s12885-017-3342-1 (PMC5437520; doi:10.1186/s12885-017-3342-1)
Supplement: Supplementary file 1 — List of 119 genes associated with metastasis. The dataset was filtered using this list to identify DEGs between the CMT-93 cell line and liver metastases derived from CMT-93. Gene names and Ensembl IDs are shown in Additional file 1: Supplement 1. (XLSX 11 kb) [file 12885_2017_3342_MOESM1_ESM.xlsx]

## Sheet: Met. Rel. Genes
Gensymbol	Ensembl ID
Ctnna1	ENSMUSG00000037815
Cdh1	ENSMUSG00000000303
Cdh11	ENSMUSG00000031673
Cdh6	ENSMUSG00000039385
Cdh8	ENSMUSG00000036510
Fat1	ENSMUSG00000070047
Nf2	ENSMUSG00000009073
Cd44	ENSMUSG00000005087
Itga6	ENSMUSG00000027111
Itga7	ENSMUSG00000025348
Itgb3	ENSMUSG00000020689
Rpsa	ENSMUSG00000032518
Gpnmb	ENSMUSG00000029816
Col4a2	ENSMUSG00000031503
Mtss1	ENSMUSG00000022353
Mmp10	ENSMUSG00000047562
Mmp11	ENSMUSG00000000901
Mmp13	ENSMUSG00000050578
Mmp2	ENSMUSG00000031740
Mmp3	ENSMUSG00000043613
Mmp7	ENSMUSG00000018623
Mmp9	ENSMUSG00000017737
Timp2	ENSMUSG00000017466
Timp3	ENSMUSG00000020044
Timp4	ENSMUSG00000030317
Hras1	ENSMUSG00000025499
Il1b	ENSMUSG00000027398
Kras	ENSMUSG00000030265
Tgfb1	ENSMUSG00000002603
Brms1	ENSMUSG00000080268
Cdkn2a	ENSMUSG00000044303
Rb1	ENSMUSG00000022105
Ccnd1	ENSMUSG00000070348
Il18	ENSMUSG00000039217
Kiss1	ENSMUSG00000102367
Mki67	ENSMUSG00000031004
Csf1	ENSMUSG00000014599
Egf	ENSMUSG00000028017
Hgf	ENSMUSG00000028864
Igf1	ENSMUSG00000020053
Vegfa	ENSMUSG00000023951
Ccl7	ENSMUSG00000035373
Cxcl12	ENSMUSG00000061353
Il2	ENSMUSG00000027720
Il10	ENSMUSG00000016529
Cxcr4	ENSMUSG00000045382
Ephb2	ENSMUSG00000028664
Fgfr4	ENSMUSG00000005320
Flt4	ENSMUSG00000020357
Egfr	ENSMUSG00000020122
Kiss1r	ENSMUSG00000035773
Cxcr2	ENSMUSG00000026180
Met	ENSMUSG00000009376
Nr4a3	ENSMUSG00000028341
Lpar6	ENSMUSG00000033446
Plaur	ENSMUSG00000046223
Rorb	ENSMUSG00000036192
Sstr2	ENSMUSG00000047904
Tshr	ENSMUSG00000020963
Pten	ENSMUSG00000013663
Tnfsf10	ENSMUSG00000039304
Bax	ENSMUSG00000003873
Bcl2	ENSMUSG00000057329
Casp3	ENSMUSG00000031628
Casp7	ENSMUSG00000025076
Casp9	ENSMUSG00000028914
Cdkn1a	ENSMUSG00000023067
Etv4	ENSMUSG00000017724
Mycl1	ENSMUSG00000028654
Mta1	ENSMUSG00000021144
Myc	ENSMUSG00000022346
Smad4	ENSMUSG00000024515
Tcf20	ENSMUSG00000041852
Trp53	ENSMUSG00000059552
Chd4	ENSMUSG00000063870
Ewsr1	ENSMUSG00000009079
Jun	ENSMUSG00000052684
Fas	ENSMUSG00000024778
Fos	ENSMUSG00000021250
Stat1	ENSMUSG00000026104
Stat3	ENSMUSG00000004040
Stat5a	ENSMUSG00000004043
Stat5b	ENSMUSG00000020919
Nfkb1	ENSMUSG00000028163
Nfkb2	ENSMUSG00000025225
Smad2	ENSMUSG00000024563
Vim	ENSMUSG00000026728
Cdh2	ENSMUSG00000024304
Fn1	ENSMUSG00000026193
Il6	ENSMUSG00000025746
Il6ra	ENSMUSG00000027947
Snai1	ENSMUSG00000042821
Lef1	ENSMUSG00000027985
Smad7	ENSMUSG00000025880
Zeb1	ENSMUSG00000024238
Cdx2	ENSMUSG00000029646
Ceacam19	ENSMUSG00000049848
Krt20	ENSMUSG00000035775
Apc	ENSMUSG00000005871
Axin1	ENSMUSG00000024182
Axin2	ENSMUSG00000000142
Bcl9	ENSMUSG00000038256
DKK1	ENSMUSG00000024868
DKK2	ENSMUSG00000028031
Dvl1	ENSMUSG00000029071
Dvl2	ENSMUSG00000020888
GSK3b	ENSMUSG00000022812
Lrp5	ENSMUSG00000024913
Lrp6	ENSMUSG00000030201
Fzd1	ENSMUSG00000044674
Fzd2	ENSMUSG00000050288
Wif1	ENSMUSG00000020218
Ctnnb1	ENSMUSG00000006932
Wnt2	ENSMUSG00000010797
Wnt5a	ENSMUSG00000021994
Cps1	ENSMUSG00000025991
Cytochrome P450	ENSMUSG00000029630
PCK1	ENSMUSG00000027513
Gjb1	ENSMUSG00000047797
