# Supplementary material for: The adaptation of colorectal cancer cells when forming metastases in the liver: expression of associated genes and pathways in a mouse model
Source: BMC Cancer. 2017 May 19;17:342. doi: 10.1186/s12885-017-3342-1 (PMC5437520; doi:10.1186/s12885-017-3342-1)
Supplement: Supplementary file 2 — Count data of relevant genes for the propagation of CMT-93 cells in the liver. Thirty-two DEGs were identified with a threshold of FDR < 5%, of which 23 were up-regulated and 9 down-regulated. Gene names, count data and Ensembl IDs are shown in Additional file 2: Supplement 2. (XLSX 191 kb) [file 12885_2017_3342_MOESM2_ESM.xlsx]

## Sheet: Sheet 1
Gene.ID	CMT93Var1	CMT93Var2	CMT93Var3	D208K	D209K	D210K	D212K	Gene.Name
ENSMUSG00000000142	22.13	20.2	18.59	88.43	70.86	52.15	76.95	Axin2
ENSMUSG00000000901	11.69	13.65	11.56	8.16	4.63	4.07	4.59	Mmp11
ENSMUSG00000017724	22.79	22.83	19.18	10.97	9.65	7.25	12.66	Etv4
ENSMUSG00000017737	0.02	0.27	0.02	11.72	12.87	19.43	12.62	Mmp9
ENSMUSG00000018623	0.06	0	0	91.29	63.96	73.18	61.8	Mmp7
ENSMUSG00000020218	0	0	0	28.45	18.06	18.41	17.81	Wif1
ENSMUSG00000020689	5.8	5.38	5.44	28.22	33.12	18.52	22.06	Itgb3
ENSMUSG00000026180	0.08	0.04	0	6.95	5.47	12.7	4.99	Cxcr2
ENSMUSG00000026193	1074.54	1078.66	1001.3	922.14	710.56	735.21	854.71	Fn1
ENSMUSG00000027111	12.73	11.66	11.7	34.15	23.91	29.95	36.91	Itga6
ENSMUSG00000027985	0.56	0.13	0.42	1.76	0.88	1.15	0.96	Lef1
ENSMUSG00000028031	9.57	9.29	9.08	9.47	5.31	5.28	4.06	Dkk2
ENSMUSG00000028341	0.19	0.13	0.16	1.46	0.39	1.72	1.32	Nr4a3
ENSMUSG00000028664	1.04	1.17	0.96	13.74	9.26	7.27	13.15	Ephb2
ENSMUSG00000029816	0.05	0.06	0.51	14.43	19.15	8.49	15.91	Gpnmb
ENSMUSG00000031628	51.64	47.39	46.7	29.41	23.6	32.01	33.17	Casp3
ENSMUSG00000031673	0.02	0.15	0.2	8.67	3.41	6.55	6.65	Cdh11
ENSMUSG00000031740	0	0	0.26	43.05	20.14	28.03	20.08	Mmp2
ENSMUSG00000035373	0.41	0.56	1.96	8.08	6.68	13.5	11.64	Ccl7
ENSMUSG00000035775	0.68	0.87	0.87	60.11	46.6	42.82	58.44	Krt20
ENSMUSG00000036192	2.43	2.65	2.63	0.81	0.44	0.8	0.75	Rorb
ENSMUSG00000038256	17.27	16.06	13.18	24.18	17.33	17.29	17.99	Bcl9
ENSMUSG00000042821	0.04	0.13	0.2	3.59	2.32	2.79	3.5	Snai1
ENSMUSG00000043613	0.03	0.09	0.03	3.1	1.07	4.63	2.01	Mmp3
ENSMUSG00000044303	176.71	192.61	169.87	108.08	102.98	66.68	87.86	Cdkn2a
ENSMUSG00000045382	0	0	0.06	21.61	11.52	27.44	16.6	Cxcr4
ENSMUSG00000046223	191.61	192.42	190.1	69.69	76.4	55.98	83.93	Plaur
ENSMUSG00000047562	0.07	0.03	0.09	5.01	1.27	2.91	1.51	Mmp10
ENSMUSG00000047904	0.24	0.24	0.18	1.97	1	1.54	1.77	Sstr2
ENSMUSG00000050288	6.78	7.37	6.5	2.62	1.84	1.73	2.43	Fzd2
ENSMUSG00000050578	0.3	0.12	0.24	6.9	7.45	3.4	12.04	Mmp13
ENSMUSG00000052684	23.54	23.24	19.62	41.21	43.17	35.62	59.55	Jun
